# Supplementary material for: Returning to school after a terror attack: a longitudinal study of school functioning and health in terror-exposed youth
Source: Eur Child Adolesc Psychiatry. 2018 Jul 12;28(3):319–28. doi: 10.1007/s00787-018-1196-y (PMC6407738; doi:10.1007/s00787-018-1196-y)
Supplement: Supplementary file 1 — Supplementary material 1 (XLSX 15 kb) [file 787_2018_1196_MOESM1_ESM.xlsx]

## Sheet: Sheet1
Appendix 1. Characteristics of survivors of the Utøya attack by impaired school performance and impaired wellbeing assessed at wave 2, 14-15 months after the attack.
							Impaired academic performance or wellbeing at school (n=229)
		Both (n=57)			Impaired performance only (n=83)				Impaired wellbeing only (n=8)		None (n=81)
Characteristics		n/mean	(%/sd)		n/mean	(%/sd)		n/mean	(%/sd)		n/mean	(%/sd)
Mean age at attack		18.37	(3.23)		18.65	(2.53)		18.36	(1.88)		17.87	(2.06)
Female gender		31	(54)		41	(49)		4	(50)		30	(37)
Non-Norwegian origin		9	(16)		5	(6)		1	(13)		4	(5)
Financially disadvantaged		18	(33)		13	(16)		2	(25)		12	(15)
Admitted to hospital		3	(5)		8	(10)		2	(25)		4	(5)
Predisaster MHS utilization		15	(27)		19	(23)		3	(38)		19	(24)
Sleep problems	Wave 1	31	(65)		30	(40)		3	(43)		13	(18)
	Wave 2	21	(37)		20	(24)		2	(25)		10	(13)
Mean exposure (0-13)		8.79	(2.18)		7.96	(2.40)		8.42	(2.32)		8.22	(2.18)
Posttraumatic stress reactions	Wave 1	1.99	(0.67)		1.43	(0.66)		1.65	(0.81)		1.25	(0.67)
(mean PTSD-RI)	Wave 2	1.60	(0.60)		1.04	(0.53)		1.77	(0.83)		0.95	(0.59)
Symptoms of anxiety/depression	Wave 1	2.44	(0.59)		1.98	(0.62)		2.38	(0.74)		1.74	(0.52)
(mean HSCL-8 )	Wave 2	2.10	(0.61)		1.63	(0.50)		2.32	(0.92)		1.51	(0.50)
Somatic symptoms	Wave 1	2.02	(0.61)		1.65	(0.48)		1.75	(0.62)		1.53	(0.43)
(mean CSSI-8)	Wave 2	1.83	(0.52)		1.53	(0.38)		1.88	(0.68)		1.44	(0.41)
Social support	Wave 1	4.31	(0.72)		4.63	(0.51)		4.66	(0.55)		4.62	(0.52)
(mean FSSQ-7)	Wave 2	4.33	(0.77)		4.68	(0.44)		4.48	(0.52)		4.58	(0.63)
Life satisfaction (mean, 0-10)	Wave 2	6.04	(2.03)		7.65	(1.72)		7.14	(2.41)		7.96	(1.71)
Impaired performance after 4-5 months	Wave 1	41	(93)		57	(81)		5	(83)		29	(41)
Impaired wellbeing after 4-5 months	Wave 1	29	(67)		15	(21)		3	(43)		9	(13)
Received auxiliary school support		43	(80)		56	(69)		5	(63)		43	(53)
Satisfied with school support	No/little	15	(32)		11	(16)		2	(29)		6	(10)
	Somewhat	14	(30)		13	(18)		1	(14)		9	(15)
	Much/very much	18	(38)		47	(66)		4	(57)		47	(76)
