# Supplementary material for: Returning to school after a terror attack: a longitudinal study of school functioning and health in terror-exposed youth
Source: Eur Child Adolesc Psychiatry. 2018 Jul 12;28(3):319–28. doi: 10.1007/s00787-018-1196-y (PMC6407738; doi:10.1007/s00787-018-1196-y)
Supplement: Supplementary file 2 — Supplementary material 2 (XLSX 11 kb) [file 787_2018_1196_MOESM2_ESM.xlsx]

## Sheet: Sheet1
Appendix 2.
School functioning by exposure score categories based on our sample's 25-, 50-, and 75-percentiles for exposure scores.
	Impaired academic performance, p=0,776			Impaired wellbeing at school, p=0.071
Exposure scores	Yes, n (%)	No, n (%)		Yes, n (%)	No, n (%)
0-6	28 (20.6)	22 (26.5)		10 (16.1)	38 (24.5)
7-8	41 (30.1)	24 (28.9)		19 (30.6)	45 (29.0)
9-10	42 (30.9)	24 (28.9)		16 (28.8)	51 (32.9)
11-13	25 (18.4)	13 (15.7)		17 (27.4)	21 (13.5)
